# Supplementary material for: Comparison of Safety and Effectiveness of Local or General Anesthesia after Transcatheter Aortic Valve Implantation: A Systematic Review and Meta-Analysis
Source: J Clin Med. 2023 Jan 7;12(2):508. doi: 10.3390/jcm12020508 (PMC9866516; doi:10.3390/jcm12020508)
Supplement: Supplementary file 1 [file jcm-12-00508-s001.zip]

Archive with 6 entries (6 files):
- Funnel plot.pdf
- Publication bias.pdf
- Sensitivity analysis.pdf
- Supplementary table 1.docx
- Supplementary table 2.docx
- Supplementary figure 1.png
